# Supplementary material for: The 3D-Printing-Accelerated Design for a Biodegradable Respirator from Tree Leaves (TRespirator)
Source: Polymers (Basel). 2022 Apr 21;14(9):1681. doi: 10.3390/polym14091681 (PMC9103532; doi:10.3390/polym14091681)
Supplement: Supplementary file 1 [file polymers-14-01681-s001.zip]

Archive with 2 entries (2 files):
- polymers-1679289-SP1 updated.pdf
- Supplementary Video S1.mp4
